# Supplementary material for: Dynamics of Rex3 in the genomes of endangered Iberian Leuciscinae (Teleostei, Cyprinidae) and their natural hybrids
Source: Mol Cytogenet. 2015 Oct 26;8:81. doi: 10.1186/s13039-015-0180-1 (PMC4623273; doi:10.1186/s13039-015-0180-1)
Supplement: Additional file 1: — Estimates of evolutionary divergence between selected Rex3 partial sequences (Neighbour-Joining method, 1000 replicates) [ 37, 38 ]. Species are referred to by a three-letter code followed by GenBank accession numbers (alphabetical order). For more details refer to the text and Fig. 2. (XLS 42 kb) [file 13039_2015_180_MOESM1_ESM.xls]

## Sheet: MatrixOutput
Table 2. Estimates of evolutionary divergence between selected Rex3 partial sequences.
species | accession no.	AAN	AHI	AOL	BBA	CCA	CMO	CS3	CS20	CV39	DRE	ELU	Fun	GAF	ILE	ILU	OLA	ONI	PDE	PDU	PFO	PLA	PME	POR	PPO	PWI	SCH	SDI	SPY	TNI	XHE	XMA
AAN | AJ400457	-
AHI | KP001555	0.317417	-
AOL | KJ145023	0.306678	0.0123747	-
BBA | AJ400359	0.329017	0.22415	0.203787	-
CCA | AJ400449	0.326661	0.106334	0.109857	0.279616	-
CMO | KF131683	0.322523	0.258065	0.245629	0.245798	0.322672	-
CS3 | KP001557	0.324838	0.00251731	0.0092666	0.226741	0.108409	0.262763	-
CS20 | KP001558	0.324838	0.00251731	0.0092666	0.226741	0.108409	0.262763	0.00228311	-
CV39 | KP001559	0.324838	0.00251731	0.0092666	0.226741	0.108409	0.262763	0	0.00228311	-
DRE | AJ400367	0.416506	0.188885	0.179479	0.326295	0.230384	0.334536	0.195929	0.195929	0.195929	-
ELU | AJ400447	0.326914	0.0527166	0.0680922	0.259426	0.146807	0.277956	0.0574124	0.0574124	0.0574124	0.217363	-
Fun | AJ400377	0.381876	0.18673	0.1773	0.257188	0.251586	0.275346	0.194391	0.194391	0.194391	0.285646	0.227117	-
GAF | AJ400425	0.436868	0.248039	0.210656	0.310101	0.316051	0.333063	0.252405	0.252405	0.252405	0.325481	0.281963	0.167473	-
ILE | KP001556	0.32187	0.00504417	0.0123747	0.220386	0.103022	0.256543	0.00686901	0.00686901	0.00686901	0.189706	0.0523125	0.188379	0.24962	-
ILU | KP001560	0.32187	0.00504417	0.0123747	0.220386	0.103022	0.26009	0.00916786	0.00916786	0.00916786	0.189706	0.0523125	0.188379	0.24962	0.00228311	-
OLA | AJ400437	0.399636	0.17544	0.174921	0.268472	0.220753	0.323545	0.170459	0.170459	0.170459	0.27511	0.214048	0.258579	0.298923	0.164612	0.164612	-
ONI | AJ400459	0.360571	0.253634	0.226566	0.260073	0.321866	0.234753	0.266566	0.266566	0.266566	0.341134	0.301294	0.291455	0.335268	0.259049	0.259049	0.33785	-
PDE | HM236165	0.318303	0.153092	0.14254	0.190652	0.226394	0.210325	0.153478	0.153478	0.153478	0.224884	0.167223	0.14438	0.105618	0.153478	0.153478	0.204827	0.217972	-
PDU | KP001561	0.317651	0.0126779	0.00616339	0.213697	0.0973721	0.249526	0.0137975	0.0137975	0.0137975	0.189706	0.0602282	0.188379	0.242373	0.00688084	0.00919566	0.161396	0.250784	0.147796	-
PFO | AJ400379	0.36765	0.190404	0.173235	0.26377	0.262247	0.267929	0.197389	0.197389	0.197389	0.277445	0.216377	0.110026	0.104212	0.194656	0.194656	0.250122	0.291407	0.0804946	0.18812	-
PLA | AJ400427	0.41945	0.24341	0.223026	0.309279	0.279995	0.298339	0.254821	0.254821	0.254821	0.300986	0.272613	0.163899	0.157509	0.251988	0.251988	0.306395	0.331857	0.144099	0.244768	0.101133	-
PME | AJ400429	0.452581	0.26109	0.239954	0.344474	0.301474	0.344534	0.268575	0.268575	0.268575	0.332909	0.291091	0.18865	0.17881	0.265693	0.265693	0.320925	0.368332	0.222653	0.25823	0.125678	0.165068	-
POR | HM236164	0.334135	0.192998	0.163656	0.256295	0.250972	0.250158	0.197518	0.197518	0.197518	0.301554	0.219902	0.150079	0.155792	0.194117	0.197518	0.257922	0.29091	0.00444447	0.187383	0.136747	0.168721	0.217682	-
PPO | KP001562	0.317651	0.0101204	0.00616339	0.213697	0.0973721	0.249526	0.0114773	0.0114773	0.0114773	0.189706	0.0575757	0.188379	0.242373	0.00457669	0.00688084	0.161396	0.250784	0.147796	0.00228311	0.18812	0.244768	0.25823	0.187383	-
PWI | KP001563	0.32187	0.00757582	0.00925938	0.217031	0.100189	0.253022	0.00916786	0.00916786	0.00916786	0.186339	0.0549372	0.185143	0.245983	0.00228311	0.00457669	0.164612	0.254899	0.153478	0.00457669	0.191378	0.248365	0.261947	0.190738	0.00228311	-
SCH | AJ400439	0.346563	0.113158	0.0994054	0.249866	0.168594	0.300392	0.106387	0.106387	0.106387	0.257766	0.141829	0.224502	0.2638	0.103796	0.103796	0.20403	0.300463	0.171792	0.0981142	0.190212	0.262388	0.284392	0.224585	0.0981142	0.100947	-
SDI | JX576378	0.329093	0.249484	0.213522	0.220598	0.301887	0.128311	0.244912	0.244912	0.244912	0.304903	0.262501	0.249793	0.318341	0.23881	0.242223	0.323545	0.200722	0.175041	0.232053	0.247261	0.265424	0.321146	0.239248	0.232053	0.235421	0.288995	-
SPY | KJ145024	0.306678	0.0123747	0	0.203787	0.109857	0.245629	0.0092666	0.0092666	0.0092666	0.179479	0.0680922	0.1773	0.210656	0.0123747	0.0123747	0.174921	0.226566	0.14254	0.00616339	0.173235	0.223026	0.239954	0.163656	0.00616339	0.00925938	0.0994054	0.213522	-
TNI | AJ621035	0.315852	0.147645	0.138356	0.26153	0.207058	0.228919	0.154903	0.151996	0.154903	0.271641	0.179451	0.153076	0.187839	0.14926	0.152159	0.241171	0.292979	0.0856493	0.146378	0.135044	0.180911	0.2203	0.127311	0.146378	0.146378	0.20049	0.214894	0.138356	-
XHE | AJ400399	0.376613	0.178615	0.151246	0.252002	0.246585	0.263272	0.186164	0.186164	0.186164	0.276485	0.218624	0.108187	0.0851949	0.183424	0.183424	0.241797	0.269266	0.0868925	0.176973	0.0372424	0.087842	0.111858	0.121968	0.176973	0.180188	0.195438	0.23902	0.151246	0.130303	-
XMA | AJ400357	0.38678	0.193579	0.172982	0.256875	0.265511	0.264648	0.203725	0.203725	0.203725	0.290264	0.233558	0.124598	0.106897	0.200978	0.200978	0.260717	0.287524	0.0957654	0.194377	0.0629353	0.11544	0.128988	0.133195	0.194377	0.197666	0.213441	0.247648	0.172982	0.147004	0.0295099	-
AAN	Anguilla anguilla						Fun	Fundulus sp.							POR	Polypterus ornatipinnis
AHI	Anaecypris hispanica						GAF	Gambusia affinis							PPO	Pseudochondrostoma polylepis
AOL	Achondrostoma olygolepis						ILE	Iberochondrostoma lemmingii							PWI	Pseudochondrostoma willkommii
BBA	Battrachocottus baikalensis						ILU	Iberochondrostoma lusitanicum							SCH	Siniperca chuatsi
CCA	Cyprinus carpio						OLA	Oryzias latipes							SDI	Symphysodon discus
CMO	Cichla monoculus						ONI	Oreochromis niloticus							SPY	Squalius pyrenaicus
CS3	hybrid AOLxPDU						PDE	Polypterus delhezi							TNI	Tetraodon nigroviridis
CS20	hybrid AOLxPDU						PDU	Pseudochondrostoma duriense							XHE	Xiphophorus helleri
CV39	hybrid AOLxPPO						PFO	Poecilia formosa							XMA	Xiphophorus maculatus
DRE	Danio rerio						PLA	Poecilia latipinni
ELU	Esox lucius						PME	Poecilia mexicana
