# Supplementary material for: Dynamics of Rex3 in the genomes of endangered Iberian Leuciscinae (Teleostei, Cyprinidae) and their natural hybrids
Source: Mol Cytogenet. 2015 Oct 26;8:81. doi: 10.1186/s13039-015-0180-1 (PMC4623273; doi:10.1186/s13039-015-0180-1)
Supplement: Additional file 2: — BLASTn megablast results (limit set: 1000 hits). Minimum, maximum (green) and calculated average (grey) percentage of similarity for each pair of species as well as the overall average (yellow) are shown. Fish systematics followed. (XLSX 16 kb) [file 13039_2015_180_MOESM2_ESM.xlsx]

## Sheet: Table_S1
	BLASTn results: average % identity with Rex3 sequences (25/03/2015)
	family		Polypteridae						Cyprinidae						Esocidae			Adrianichthyidae			Fundulidae			Percichthyidae			Cichlidae									Tetraodontidae
	species		Polypterus delhezi			Polypterus ornatipinnis			Cyprinus carpio			Danio rerio			Esox lucius			Oryzias latipes			Fundulus sp.			Siniperca chuatsi			Cichla monoculus			Oreochromis niloticus			Symphysodon discus			Tetraodon nigroviridis
		bp	min	max	AVE	min	max	AVE	min	max	AVE	min	max	AVE	min	max	AVE	min	max	AVE	min	max	AVE	min	max	AVE	min	max	AVE	min	max	AVE	min	max	AVE	min	max	AVE
	AHI|KP001555	418	85.41	86.78	86.095	84.22	84.22	84.22	86.84	91.21	89.025	81.89	86.19	84.04	94.46	95.97	95.215	80.81	87.41	84.11	80.2	83.96	82.08	88.37	89.41	88.89	79.33	79.33	79.33	85.17	86.2	85.685	83.28	83.28	83.28	87.31	88.07	87.69
	AOL|KJ145023	461	86.27	87.67	86.97	85.71	85.71	85.71	89.3	91.72	90.51	83.9	87.63	85.765	93.19	94.74	93.965	81.65	87.73	84.69	84.52	84.52	84.52	89.26	90.49	89.875	82.65	82.65	82.65	87.07	87.15	87.11	84.12	84.12	84.12	89.83	89.83	89.83
	ILE|KP001556	457	85.41	86.78	86.095	83.81	83.81	83.81	87.88	91.92	89.9	82.16	86.3	84.23	94.52	95.95	95.235	81.47	87.65	84.56	80.46	84.15	82.305	88.33	89.52	88.925	79.29	79.29	79.29	85.07	85.82	85.445	80.35	80.35	80.35	85.75	87.42	86.585
	ILU|KP001560	445	85.41	86.78	86.095	83.57	83.57	83.57	87.88	91.92	89.9	82.16	86.3	84.23	94.52	95.95	95.235	81.47	87.65	84.56	80.46	84.15	82.305	88.33	89.52	88.925	78.91	78.91	78.91	85.07	85.82	85.445	80.27	80.27	80.27	86.61	86.95	86.78
	PDU|KP001561	434	85.84	87.22	86.53	84.29	84.29	84.29	88.24	92.4	90.32	82.16	86.3	84.23	93.81	95.24	94.525	81.71	87.89	84.8	80.46	84.15	82.305	88.81	90	89.405	79.5	79.5	79.5	85.57	86.32	85.945	81.06	81.06	81.06	87.27	87.47	87.37
	PPO|KP001562	425	85.84	87.22	86.53	84.29	84.29	84.29	88.24	92.4	90.32	82.16	86.3	84.23	94.05	95.48	94.765	81.71	87.89	84.8	80.46	84.15	82.305	88.81	90	89.405	79.82	79.82	79.82	85.57	86.32	85.945	80.93	80.93	80.93	87.27	87.47	87.37
	PWI|KP001563	442	85.41	86.78	86.095	84.05	84.05	84.05	88.24	92.16	90.2	82.41	86.54	84.475	94.29	95.71	95	81.47	87.65	84.56	80.72	84.39	82.555	88.57	89.76	89.165	79.74	79.74	79.74	85.32	86.07	85.695	80.61	80.61	80.61	87.05	87.45	87.25
	SPY|KJ145024	326	86.27	87.67	86.97	85.71	85.71	85.71	89.3	91.72	90.51	83.9	87.63	85.765	93.19	94.74	93.965	81.65	87.73	84.69	84.52	84.52	84.52	89.26	90.49	89.875	82.65	82.65	82.65	87.07	87.15	87.11	84.12	84.12	84.12	89.83	89.83	89.83
	CS3|KP001557	468	85.41	86.78	86.095	83.64	83.64	83.64	86.87	91.45	89.16	81.66	85.82	83.74	94.05	95.48	94.765	81.24	87.17	84.205	80.21	83.66	81.935	88.1	89.29	88.695	79.04	79.04	79.04	85.17	85.32	85.245	80.61	80.61	80.61	86.8	87.42	87.11
	CS20|KP001558	462	85.41	86.78	86.095	83.41	83.41	83.41	77.63	91.45	84.54	81.66	85.82	83.74	94.05	95.48	94.765	81.24	87.17	84.205	80.21	83.66	81.935	88.1	89.29	88.695	79.44	79.44	79.44	85.17	85.57	85.37	80.51	80.51	80.51	86.58	87.26	86.92
	CV39|KP001559	456	85.41	86.78	86.095	83.41	83.41	83.41	77.63	91.45	84.54	81.66	85.82	83.74	94.05	95.48	94.765	81.24	87.17	84.205	80.21	83.66	81.935	88.1	89.29	88.695	79.23	79.23	79.23	85.17	85.57	85.37	80.34	80.34	80.34	86.58	87.23	86.905
	AVERAGE				86.3332			84.1918			88.9932			84.3805			94.7455			84.4895			82.6091			89.1409			79.9636			85.8514			81.4727			87.6036
	SE				0.358562			0.819107			2.25641			0.726627			0.450879			0.259802			0.965354			0.443908			1.35461			0.663276			1.55412			1.14325
	AHI =	Anaecypris hispanica
	AOL =	Achondrostoma oligolepis
	ILE =	Iberochondrostoma lemmingii
	ILU =	Iberochondrostoma lusitanicum
	PDU =	Pseudochondrostoma duriense
	PPO =	Pseudochondrostoma polylepis
	PWI =	Pseudochondrostoma willkommii
	SPY =	Squalius pyrenaicus
	CS3, CS20 =	hybrids AOLxPDU
	CV39 =	hybrid AOLxPPO
